# Supplementary material for: Synchrony and social connection in immersive Virtual Reality
Source: Sci Rep. 2018 Feb 27;8:3693. doi: 10.1038/s41598-018-21765-4 (PMC5829252; doi:10.1038/s41598-018-21765-4)
Supplement: Supplementary file 7 — Dataset 1 [file 41598_2018_21765_MOESM7_ESM.csv]

Participant_ID	Movement_Condition	Age	Sex	Confident	IOS	Social_closeness_index	(Connectedness)	(Likeability)	(Similarity)	Interested_to_know	Willingness_to_help	Willingness_to_receive_help	Fun	Awkward	Dificulty	Enjoyment	Success_Instruction	Synchronised	Following_others	Being_followed	Lighting	Avatars_real	Other_people	Positive_Affect_Difference_avg	Negative_Affect_Difference_avg	Extraversion_Sum	Conscientiousness_Sum	Neuroticism_Sum	Intellect_Sum	Agreeableness_Sum	IOS_coded_for_ChiSqd	Binary_Mimicry_code	PART1_Finalcode	L_H_M_Codes	PART2_Finalcode	Left_Avatar_sex
102	2	22	1	82	7	78.66666667	81	95	60	76	29	55	68	3	3	95	88	39	40	70	50	40	48	-0.2	0	10	11	11	11	12	2	2	2		0	2
103	1	21	1	90	4	71.33333333	87	73	54	13	29	50	80	6	6		90	90	93	4	50	40	73	0.2	-0.8	15	13	11	12	12	1	2	1		0	1
105	1	21	1	82	7	90	95	85	90	55	26	53	77	4	5	82	85	95	8	100	46	11	39	1.4	0.2	13	11	11	10	12	2	2	1		0	2
107	1	22	1	100	7	95	100	85	100	55	8	76	100	0	2	100	96	100	0	100	53	0	0	1.2	0	14	8	12	9	15	2	1	1		1	2
108	2	22	1	87	3	31.66666667	24	63	8	8	15	44	14	39	3	49	74	13	6	3	54	8	47	0.6	-0.2	14	14	14	10	11	1	2	2	L	0	1
109	1	21	1	87	7	57.66666667	95	72	6	70	50	50	84	0	0	98	98	97	0	100	50	8	8	1.4	0	14	12	11	12	11	2	1	1		1	1
110	2	23	1	90	2	86.33333333	73	88	98	65	0	1	73	0	0	76	73	15	26	99	49	0	68	1.2	-0.4	15	14	10	10	10	1	2	2	L/M	0	1
111	2	22	1	89	4	31	23	36	34	23	0	1	3	0	0	71	49	7	68	20	49	88	48	0.6	-0.2	14	13	15	10	10	1	2	2	L/H	0	1
112	2	23	1	100	4	41.66666667	37	84	4	95	49	50	81	9	1	58	99	79	31	12	52	15	12	0.6	0.4	14	12	14	11	13	1	2	2	L/H	0	1
115	1	22	1	74	7	77.66666667	100	78	55	28	52	25	78	17	18	59	91	100	12	86	52	11	68	0.4	-0.2	16	12	12	11	10	2	1	1		1	1
117	1	20	1	87	6	74	84	92	46	74	37	41	87	6	4	92	94	93	1	100	44	3	3	0.4	-0.4	12	13	12	10	13	2	2	1		0	1
118	2	20	1	82	5	81.33333333	76	95	73	77	55	34	100	1	2	100	80	62	45	62	58	48	93	0.6	0	16	13	10	9	12	1	1	2	L	1	1
119	1	18	1	98	6	75.33333333	89	86	51	80	51	52	100	2	2	94	85	89	78	50	48	25	49	-0.2	-0.4	15	12	12	14	11	2	2	1		0	2
120	2	23	1	54	2	38.66666667	50	46	20	70	76	47	75	24	1	91	66	33	19	21	50	54	79	-0.2	0	14	11	13	11	12	1	1	2	L	2	2
121	1	27	1	64	2	20	17	23	20	22	13	5	52	5	15	54	58	96	4	95	51	48	3			10	15	11	9	12	1	2	1		0	1
122	2	28	1	98	4	33	43	56	0	78	30	30	76	0	0	79	100	23	13	93	45	0	0	-0.4	0	15	14	9	11	11	1	2	2	L/0	0	2
123	1	27	1	79	7	99.33333333	100	99	99	100	100	100	99	0	5	85	99	100	0	100	50	99	0	0.6	-0.4	13	10	13	9	10	2	2	1		0	1
124	2	20	1	100	2	5	8	7	0	100	25	0	100	0	3	100	50	0	1	12	49	0	3	-0.2	-0.4	16	14	11	12	10	1	1	2	L	3	1
125	1	24	1	86	7	34	88	14	0	3	0	46	43	70	6	75	32	6	1	100	97	2	3	0.6	0.2	12	12	12	9	11	2	2	1		0	2
126	2	20	1	76	3	40	40	58	22	60	22	68	54	51	36	62	63	63	37	45	50	15	22	-0.4	-0.2	14	10	12	9	12	1	1	2	L/M	1	2
131	1	29	1	100	6	62.66666667	66	74	48	49	12	62	67	19	5	57	87	74	56	82	50	59	63	1	-0.2	12	10	10	7	11	2	1	1		2	1
132	2	18	1	70	3	63.66666667	52	82	57	58	30	6	100	54	2	70	56	29	66	18	57	100	79	0	0.4	15	13	11	13	12	1	1	2	L/0	2	1
134	2	19	1	50	3	50.66666667	70	36	46	62	45	34	71	12	3	79	53	26	6	99	45	4	3	-0.4	0	11	13	13	13	11	1	2	2	L/0	0	1
135	1	19	1	95	3	67	64	75	62	74	3	52	83	9	4	76	86	94	6	96	65	67	78	0	0	14	11	11	11	11	1	1	1		2	2
137	1	20	1	100	2	64.33333333	78	85	30	82	11	81	99	0	0	100	92	96	48	50	48	51	75	0.4	-0.4	13	12	10	9	9	1	1	1		3	1
138	2	30	1	83	1	30	23	56	11	72	32	52	82	13	1	81	75	68	18	72	56	0	0			15	12	11	12	10	1	2	2	L/0	0	2
139	1	22	1	100	7	38	69	14	31	58	3	100	80	1	3	74	51	100	2	100	52	1	46	-0.4	0	14	13	14	10	12	2	2	1		0	1
140	2	18	1	83	7	97.33333333	100	100	92	82	37	100	87	0	0	100	100	74	70	100	49	27	100	0.6	0	17	15	12	13	8	2	1	2	L/0	2	1
143	1	40	1	88	5	82.33333333	60	88	99	99	99	98	99	4	4	97	61	99	94	95	45	99	99	0.6	0	12	14	14	12	8	1	2	1		0	2
144	2	20	1	95	4	35	44	44	17	70	21	22	100	0	0	100	59	9	0	0	49	73	27	0.8	-0.2	16	12	12	12	12	1	2	2	L/0	0	2
145	1	18	1	86	3	52	51	70	35	32	45	46	84	0	17	83	91	66	34	81	52	60	52		0.2	16	14	15	12	14	1	1	1		1	2
147	1	21	1	100	6	82	50	98	98	100	0	8	100	1	1	55	68	83	67	61	32	100	100								2	2	1		0	2
201	1	20	2	80	7	42.66666667	80	47	1	34	47	12	100	1	2	1	95	94	5	100	49	64	39	0.8	-0.4	12	12	11	11	11	2	2	1		0	2
202	2	22	2	76	3	63.33333333	53	89	48	49	70	9	100	1	1	100	100	21	7	6	48	22	41	1	-1.2	12	10	10	13	11	1	1	2	L/H	2	2
203	1	21	2	84	4	34	63	19	20	48	48	46	53	7	3	58	78	99	51	99	57	23	38	0	-0.2	15	13	10	8	12	1	2	1		0	1
204	2	20	2	83	2	25.66666667	23	50	4	7	21	53	64	9	5	85	79	6	11	29	55	19	9	0.8	-0.2	14	12	12	9	12	1	1	2	L/M	3	2
205	1	21	2	99	7	57	94	70	7	46	46	80	86	25	2	49	93	99	0	98	69	0	0	-0.2	0.2	16	15	10	9	11	2	2	1		0	2
206	2	20	2	89	4	54	48	64	50	41	44	46	70	1	13	77	61	49	61	63	51	2	27	0	-0.6	16	13	11	10	10	1	2	2	L/M	0	2
209	1	26	2	97	6	93.33333333	92	97	91	90	92	92	88	5	5	97	93	97	98	98	74	88	88	1.2	-0.2	14	11	10	8	12	2	2	1		0	1
212	2	26	2	89	5	40.66666667	46	66	10	72	11	11	63	16	3	67	84	32	55	55	62	53	44	1.2	-0.2	16	11	9	9	11	1	2	2	L/M	0	1
213	1	20	2	61	5	22.33333333	61	3	3	61	63	16	39	77	49	48	25	100	2	100	66	2	20	0.4	0.2	9	15	13	11	12	1	1	1		3	2
214	2	31	2	100	7	85.66666667	92	88	77	74	74	89	73	4	0	95	90	91	4	95	48	92	88	-0.4	-0.4	17	10	8	8	10	2	2	2	L	0	2
215	1	22	2	79	5	54.66666667	67	47	50	65	45	65	68	8	47	67	84	85	5	79	63	60	58	1	0	14	14	12	12	13	1	2	1		0	1
216	2	18	2	96	5	44.66666667	66	65	3	77	6	6	93	5	4	91	82	40	36	5	60	4	0	0.6	-0.2	12	12	9	10	10	1	2	2	L	0	1
217	1	23	2	100	6	82.66666667	82	96	70	79	64	92	59	3	2	96	76	94	23	81	60	38	24	0	0	17	15	11	8	13	2	2	1		0	1
218	2	20	2	100	6	87.33333333	68	94	100	63	76	21	78	0	0	86	91	8	5	5	48	17	14	0.6	-0.4	15	12	11	7	16	2	2	2	L	0	1
222	2	21	2	100	2	52.66666667	60	67	31	79	26	20	93	0	0	95	74	9	4	59	51	7	5	0.4	-0.2	13	14	12	12	11	1	2	2	L/H	0	2
223	1	21	2	100	7	67.66666667	100	100	3	53	10	81	100	0	0	88	100	100	100	100	47	0	0	0	-1.2	16	12	13	8	8	2	2	1		0	1
224	2	20	2	98	3	46.66666667	63	58	19	9	29	46	67	11	15	51	52	43	44	61	73	9	22	0.6	0	13	11	10	10	11	1	2	2	L/0	0	1
225	1	44	2	84	2	57.33333333	9	95	68	94	91	88	88	0	33	98	84	98	0	99	46	11	50	0	0	15	15	10	9	12	1	2	1		0	2
226	2	29	2	69	2	4	10	2	0	1	1	100	68	20	12	62	68	38	57	58	49	3	10	0.4	-0.2	14	13	10	10	13	1	1	2	L	1	2
227	1	23	2	94	4	47.33333333	49	71	22	9	43	88	23	0	1	82	73	79	21	70	52	3	57	0.4	0	13	11	11	10	12	1	2	1		0	1
228	2	22	2	100	4	59.33333333	63	86	29	37	86	87	77	47	0	59	92	5	5	33	71	67	67	1	0.2	15	14	13	11	12	1	2	2	L	0	1
229	1	22	2	76	7	63.33333333	99	73	18	63	74	37	91	1	1	75	70	100	2	100	51	58	2	0.2	0	14	12	8	11	12	2	2	1		0	1
230	2	22	2	100	6	17.66666667	1	51	1	48	100	99	69	3	1	100	99	79	1	2	64	7	6	-0.8	0	8	12	11	7	13	2	2	2	L	0	2
232	2	26	2	79	5	50.66666667	46	69	37	85	21	21	61	3	1	81	89	68	0	87	55	27	4	0	0	12	11	12	10	10	1	2	2	L/M	0	1
233	1	19	2	100	7	20	27	28	5	62	81	80	88	4	13	76	81	65	0	73	67	22	59	-1	-0.2	14	14	14	10	9	2	2	1		0	2
234	2	20	2	78	3	61	68	58	57	80	67	79	65	6	13	68	69	50	29	50	51	26	52	0.2	-0.2	16	11	8	11	9	1	2	2	L	0	1
235	1	20	2	97	5	40.66666667	63	57	2	31	74	74	60	17	13	54	90	84	20	100	73	81	56	0.4	-1.2	16	11	12	11	12	1	2	1		0	2
237	1	36	2	58	7	76.33333333	81	83	65	28	1	18	37	4	6	67	49	87	7	90	47	3	14	0.6	0.6	9	14	11	10	10	2	2	1		0	1
238	2	22	2	100	2	16.33333333	0	28	21	78	43	43	53	0	0	60	85	10	14	59	66	59	65	1.2	0	12	11	12	11	10	1	2	2	L/0	0	2
239	2	21	2	100	3	46.33333333	30	64	45	31	3	3	62	0	0	60	100	32	14	70	53	63	76	0.6	-0.8	14	12	10	12	10	1	2	2	L	0	1
240	2	23	2	85	2	32	24	52	20	51	12	28	68	9	31	53	88	19	1	19	53	1	24	0.8	0	14	9	10	11	11	1	2	2	L/0	0	1
241	1	21	2	85	7	87	100	66	95	93	74	72	65	80	4	76	77	100	2	100	72	1	79	0.6	0	15	13	13	10	11	2	1	1		2	2
242	2	21	2	88	2	26.33333333	66	7	6	91	0	7	94	0	2	86	99	81	5	70	55	3	4	0.4	-0.4	16	10	14	9	12	1	1	2	L/0	1	1
243	1	21	2	96	6	43.33333333	70	53	7	48	71	65	52	9	5	69	64	96	24	100	92	6	65	0.8	-0.2	15	15	17	13	14	2	2	1		0	2
244	2	21	2	99	2	8.333333333	9	10	6	11	86	97	9	25	0	81	89	9	4	14	68	16	8	0.2	-0.4	15	12	14	9	13	1	2	2	L/0	0	2
245	1	19	2	79	7	79.66666667	86	53	100	40	1	15	98	0	0	100	97	98	27	90	47	0	0	0	0.2	13	10	11	9	12	2	2	1		0	2
246	2	22	2	72	5	69.66666667	65	71	73	66	61	49	59	4	0	68	70	63	91	77	53	67	72	0.6	-0.4	14	12	13	10	11	1	2	2	L/H	0	2
247	1	20	2	100	6	88	100	100	64	100	86	60	100	0	0	100	84	100	62	80	51	74	100	2.2	-0.8	15	18	9	7	12	2	1	1		1	2
249	1	19	2	89	5	25.66666667	34	20	23	8	35	24	68	33	17	66	32	40	67	99	49	18	45	0.6	0.4	15	12	12	9	12	1	2	1		0	2
250	1	29	2	99	5	24.66666667	43	4	27	51	59	86	100	12	18	66	100	100	88	92	89	17	68	0.2	-0.6	18	13	14	12	11	1	1	1		2	2
252	2	20	2	91	1	9	10	17	0	10	5	29	63	58	0	70	93	27	0	98	49	14	65	0.2	0.4	13	12	11	10	10	1	1	2	L/0	2	1
254	2	22	2	91	2	30.33333333	8	78	5	64	18	28	56	4	2	61	66	84	10	55	58	67	64	0	-0.2	13	14	11	8	10	1	2	2	L/M	0	1
259	1	18	2	73	4	61.33333333	69	70	45	25	64	50	69	11	3	90	79	81	44	98	57	43	86	0.4	0	14	13	14	10	11	1	2	1		0	1
260	2	24	2	70	2	44.33333333	76	0	57	76	39	40	79	0	0	79	75	63	55	7	90	78	67	0.8	-0.2	17	13	9	10	10	1	2	2	L/0	0	1
